# Supplementary material for: Foggia Prostate Cancer Risk Calculator 2.0: A Novel Risk Calculator including MRI and Bladder Outlet Obstruction Parameters to Reduce Unnecessary Biopsies
Source: Int J Mol Sci. 2023 Jan 26;24(3):2449. doi: 10.3390/ijms24032449 (PMC9917125; doi:10.3390/ijms24032449)
Supplement: Supplementary file 1 [file ijms-24-02449-s001.zip]

Archive with 1 entries (1 files):
- ijms-2158431-supplementary.pdf
